# Supplementary material for: Evaluation of Antibody Response to Heterologous Prime–Boost Vaccination with ChAdOx1 nCoV-19 and BNT162b2: An Observational Study
Source: Vaccines (Basel). 2021 Dec 14;9(12):1478. doi: 10.3390/vaccines9121478 (PMC8704060; doi:10.3390/vaccines9121478)
Supplement: Supplementary file 1 [file vaccines-09-01478-s001.zip]

Archive with 1 entries (1 files):
- vaccines-1484710-supplementary.pdf
